# Supplementary material for: Cross-species analysis of LZTR1 loss-of-function mutants demonstrates dependency to RIT1 orthologs
Source: eLife. 2022 Apr 25;11:e76495. doi: 10.7554/eLife.76495 (PMC9068208; doi:10.7554/eLife.76495)
Supplement: Figure 4—source data 1. [file elife-76495-fig4-data1.zip]

Archive with 11 entries (10 files):
- Figure 4 - source data/
- Figure 4 - source data/Figure 4 - supplement 1 - source data.xlsx
- __MACOSX/Figure 4 - source data/._Figure 4 - supplement 1 - source data.xlsx
- Figure 4 - source data/Figure 4 - source data 1.xlsx
- __MACOSX/Figure 4 - source data/._Figure 4 - source data 1.xlsx
- Figure 4 - source data/Figure 4 - source data 4.pdf
- __MACOSX/Figure 4 - source data/._Figure 4 - source data 4.pdf
- Figure 4 - source data/Figure 4 - source data 3.pdf
- __MACOSX/Figure 4 - source data/._Figure 4 - source data 3.pdf
- Figure 4 - source data/Figure 4 - source data 2.pdf
- __MACOSX/Figure 4 - source data/._Figure 4 - source data 2.pdf
